# Supplementary material for: Characterization of the Antibacterial Activity of Quinone-Based Compounds Originating from the Alnumycin Biosynthetic Gene Cluster of a Streptomyces Isolate
Source: Antibiotics (Basel). 2023 Jun 28;12(7):1116. doi: 10.3390/antibiotics12071116 (PMC10376017; doi:10.3390/antibiotics12071116)
Supplement: Supplementary file 1 [file antibiotics-12-01116-s001.zip]

Archive with 1 entries (1 files):
- antibiotics-2443552-supplementary.pdf
